# Supplementary material for: Chronic Ethanol Causes Persistent Increases in Alzheimer’s Tau Pathology in Female 3xTg-AD Mice: A Potential Role for Lysosomal Impairment
Source: Front Behav Neurosci. 2022 May 11;16:886634. doi: 10.3389/fnbeh.2022.886634 (PMC9131098; doi:10.3389/fnbeh.2022.886634)
Supplement: Supplementary file 4 [file Data_Sheet_2.xlsx]

## Sheet: Figure 2
	Figure 2A: APOE PCR				Figure 2B: TREM2 PCR				Figure 2E: Proinflammatory Gene Expression (PCR)
	in cortex				in cortex				in female cortex
	Control	EtOH			Control	EtOH			Gene	Control Male			EtOH Male			Control Female				EtOH Female
	98	102			139	98			IL-6	0.48	1.03	2	1.83	0.55	0.82	0.8	1.02	1.23		0.97	2.05	4.11	1.2	0.78	4.97	0.41	1.19
	107	71			128	103			IL-1B	0.49	1.14	1.79	1.43	0.36	0.85	0.48	1.35	1.55		1.03	0.95	4.99	1.6	0.47	6.89	0.57	1.83
	95	61			65	78			TLR4	0.98	1.4	0.73	0.76	0.61	0.48	2.98	0.55	0.61		1.33	1.95	1.53	3.55	0.17	6.76	0.83	0.23
	118	90			68	67			TLR7	0.81	0.92	1.34	1.12	1.28	1.43	1.03	1.24	0.78		1.33	2.58	0.9	1.38	0.83	5.45	1.16	1.48
	82	83			119	69			IFNα	0.3	1.03	3.21	2.98	0.79	1.06	0.58	1.16	1.49		0.21	2.76	1.41	3.19	0.89	6.45	0.31	1.65
		85			99	62			IFNβ	0.61	0.96	1.7	1.74	0.7	0.88	0.98	0.9	1.14		1.03	1.96	4.85	1.1	0.7	4.76	0.49	1.4
		113			82	52			IFNγ	0.3	1.27	2.63	2.38	0.51	1.21	0.63	0.86	1.84		0.92	4.88	4.39	1.81	0.47		0.24	2.08
		64				47			IRF3	0.73	1.27	1.09	0.56	1.18	0.75	0.86	0.89	1.31		1.1	2.18	3.27		2.18	1.29	1.4	2.23
		25				85			TNF	1.93	1.11	0.47	1.95	1.87	0.68	1.21	0.56	1.24		0.76	0.48	0.66	1.04	0.88	0.64	0.69	0.31
		59				76			TGFβ	0.64	1.11	1.42	1.33	0.59	0.69	0.95	0.99	1.06		1.05	1.07	1.62	1.1	0.97	1.91	0.95	0.86
		72				57			CD68	1.14	1.1	0.8	0.9	0.88	0.8	1.03	1.1	1.05		1.39	0.9	1.24	0.93	1.02	1.42	1.26	0.97
									β2M	1.17	1.05	0.82	0.6	0.55	0.75	0.8	1.16	1.08		1.2	0.67	0.59	1.09	0.86	1.04	0.95	1.2
	Figure 2C: LPL PCR				Figure 2D: CTSD PCR
	in cortex				in cortex
	Control	EtOH			Control	EtOH
	97	79			92	106
	89	39			89	73
	86	56			119	55
	134	46			143	96
	123	79			102	80
	72	23			55	61
		102				82
		58				71
		28				80
		89				70
		70				58

## Sheet: Figure 3
	Figure 3A: Total Tau				Figure 3B: P-tau214				Figure 3C: Total Tau
	in female cortex (WB)				in female cortex (WB)				in female hippocampus (WB)
	Control	EtOH			Control	EtOH			Control	EtOH
	100.452	127.31			86.0083	158.625			90.2275	113.909
	99.5477	159.83			113.992	211.042			108.574	104.301
	100	114.126			101.945	122.018			115.206	124.525
		117.636			98.0551	173.132			85.9925	133.862
		144.601				129.849				112.119
		150.884				128.89				115.432
		138.698				102.458				138.544
		136.03				118.057				140.833
	Figure 3D: P-tau214				Figure 3E: Beta-amyloid				Figure 3F: Beta-amyloid
	in female hippocampus (WB)				in female cortex (WB)				in female hippocampus (WB)
	Control	EtOH			Control	EtOH			Control	EtOH
	71.9578	78.8536			81.5447	107.212			90.3748	132.35
	128.042	70.7933			106.474	92.461			109.625	104.23
	137.44	50.7804			70.7763	84.5141			93.4646	116.081
	62.5603	188.859			129.224	89.0028			106.535	129.468
		69.2198				130.346				146.914
		134.814				121.708				133.987
		91.1309				117.038				153.372
		130.989				113.193				121.947

## Sheet: Figure 4
		Figure 4A: Total Tau			Figure 4B: p-tau214			Figure 4C: Total Tau
		in male cortex			in male cortex			in male hippocampus
		Control	EtOH		Control	EtOH		Control	EtOH
		91.3069	109.951		80.2556	69.1275		98.2656	48.1193
		101.638	91.1455		126.139	134.082		91.8567	65.5937
		107.055	93.3093		93.6055	65.6586		109.878	81.8091
		Figure 4B: p-tau214			Figure 4B: Aβ1-42			Figure 4B: Aβ1-42
		in male hippocampus			in male cortex			in male hippocampus
		Control	EtOH		Control	EtOH		Control	EtOH
		118.007	38.1896		84.9048	93.9794		96.6702	80.9016
		97.1461	74.7722		113.801	120.183		92.3363	68.0296
		84.8467	58.5021		101.294	115.976		110.993	108.151

## Sheet: Figure 5
			Figure 5B: Piriform AT8				Figure 5D: M1 AT8				Figure 5D: M2 AT8
			in females				in females				in females
			Control	EtOH			Control	EtOH			Control	EtOH
			2.662	7.173			2.65133	2.03667			8.547	5.6365
			2.194	12.0727			2.226	2.46425			4.2435	5.519
			5.82233	6.9648			1.77033	1.632			5.424	3.2305
			7.7084	4.098			1.6545	3.485			5.444	5.91425
				7.859				3.0282				5.0734
				9.5038				3.8535				4.61433
				7.6146				3.487				7.8935
				11.972				3.8525				6.626
			Figure 5E: AT8 vs APOE				Figure 5E: AT8 vs TREM2
			in females				in females
			APOE	AT8			TREM2	AT8
			1.02	7.173			1.04	7.173
			0.71	12.0727			0.82	6.9648
			0.9	4.098			0.71	4.098
			0.83	7.859			0.73	7.859
			0.85	9.5038			0.66	9.5038
			1.13	7.6146			0.55	7.6146
			0.64	11.972			0.5	11.972
			0.98	2.662			1.47	2.662
				2.194			1.36	2.194
			1.07	5.82233			0.69	5.82233
			0.95	7.7084			0.72	7.7084

## Sheet: FIgure 6
		Figure 6A: Total GSK3β			Figure 6A: Total GSK3β				Figure 6B: pTyr216 GSK3β			Figure 6B: pSer9 GSK3β
		in female cortex			in female hippocampus				in female cortex			in female cortex
		Control	EtOH		Control	EtOH			Control	EtOH		Control	EtOH
		111.82	77.3456		92.3956	100.87			105.231	113.991		115.275	88.18
		88.1796	119.096		107.604	79.7864			94.7685	78.2254		84.7254	87.4012
		80.9409	134.538		119.56	99.5713			69.4439	86.8158		94.5852	85.5153
		119.059	71.9605		80.4404	101.612			130.556	79.7805		105.415	79.9107
			103.361			108.379				91.9137			83.2693
			139.177			133.559				106.293			67.3035
			106.512			118.322				76.2634			68.4012
			117.323			159.65				83.3096
		Figure 6C: PKA			Figure 6D: PP2A
		in female cortex			in female cortex
		Control	EtOH		Control	EtOH
		97.058	108.584		97.2259	131.067
		102.942	111.347		102.774	137.132
		95.7015	99.7987		72.4511	121.354
		104.299	112.508		127.549	107.871
			101.746			111.346
			113.473			111.51
			104.927			94.3543
			122.504

## Sheet: Figure 7
			Figure 7B: Total Tau			Figure 7C: LAMP1			Figure 7D: % Tau+			Figure 7E: LAMP1:
			in female CA1			in female CA1			Lysosomes in female CA1			Tau ratio in female CA1
			Control	EtOH		Control	EtOH		Control	EtOH		Control	EtOH
			168.138	260.55		214.489	102.992		43.6081	39.3407		1.31014	0.409857
			134.195	233.914		139.464	97.7107		32.0075	62.7621		1.01337	0.485449
			106.971	260.354		165.922	120.191		33.736	63.6537		1.8371	0.607451
				170.609			102.546			43.4568			0.659806
				160.484			135.651			51.3478			0.884424
			Figure 7G: Total Tau			Figure 7H: LAMP1			Figure 7I: % Tau+			Figure 7J: LAMP1:
			in female piriform			in female piriform			Lysosomes in female piriform			Tau ratio in female piriform
			Control	EtOH		Control	EtOH		Control	EtOH		Control	EtOH
			58.8201	88.836		247.645	219.475		18.7749	24.7279		4.21021	2.47056
			53.6461	78.2772		221.212	218.633		25.6176	28.3875		4.12355	2.79306
			74.8423	134.225		173.747	218.606		32.9989	47.5673		2.32151	1.62865
			56.3786	110.399		163.202	242.905		24.8148	36.5541		2.89474	2.20024
				67.3502			209.535			22.8595			3.11113
				76.3021			177.133			24.9313			2.32147
				118.383			246.884			39.969			2.08547
				84.7669			208.493			39.969			2.4596
